# Supplementary material for: Accelerated Recovery of Consciousness after General Anesthesia Is Associated with Increased Functional Brain Connectivity in the High-Gamma Bandwidth
Source: Front Syst Neurosci. 2017 Mar 24;11:16. doi: 10.3389/fnsys.2017.00016 (PMC5364164; doi:10.3389/fnsys.2017.00016)
Supplement: Table S1 — Statistical comparisons of frontal-parietal coherence at studied epochs as compared to baseline, for saline- and ketamine-treated rats. [file Table1.xlsx]

## Sheet: Table S1
	Table S1. Statistical comparisons of frontal-parietal coherence at studied epochs as compared to baseline, for saline- and ketamine-treated rats.
	Conditions	Theta						low-Gamma						mid-Gamma						high-Gamma
		Saline			Ketamine			Saline			Ketamine			Saline			Ketamine			Saline			Ketamine
		p-value	95% CI		p-value	95% CI		p-value	95% CI		p-value	95% CI		p-value	95% CI		p-value	95% CI		p-value	95% CI		p-value	95% CI
	Iso	0.057	-0.172247	0.002546	* 0.007	-0.184027	-0.029874	* <0.001	-0.148426	-0.048945	0.504	-0.058631	0.029103	* <0.001	-0.410054	-0.284261	* <0.001	-0.366511	-0.255572	* <0.001	-0.325558	-0.201849	* <0.001	-0.293798	-0.184697
	Iso + K/S_T1	* 0.015	-0.196811	-0.022018	* <0.001	-0.254267	-0.100114	* 0.001	-0.13369	-0.034208	* <0.001	0.041629	0.129363	* <0.001	-0.421162	-0.29537	* <0.001	-0.276648	-0.16571	* <0.001	-0.316945	-0.193236	* <0.001	-0.287529	-0.178429
	Iso + K/S_T2	* 0.006	-0.210667	-0.035874	* 0.035	-0.160389	-0.006236	* <0.001	-0.180676	-0.081195	* 0.002	-0.116396	-0.028661	* <0.001	-0.444105	-0.318313	* <0.001	-0.43027	-0.319332	* <0.001	-0.349241	-0.225532	* <0.001	-0.396652	-0.287552
	Emergence	* <0.001	-0.304945	-0.130151	* <0.001	-0.285648	-0.131495	* <0.001	-0.179237	-0.079756	* <0.001	-0.171557	-0.083822	* <0.001	-0.311674	-0.185881	* <0.001	-0.271271	-0.160333	* <0.001	-0.208438	-0.08473	0.387	-0.03074	0.07836
	Post_RORR	* <0.001	-0.372604	-0.197811	* <0.001	-0.376569	-0.222416	* 0.001	-0.135725	-0.036243	0.16	-0.07514	0.012595	* 0.001	-0.168478	-0.042686	* 0.007	-0.132827	-0.021889	* <0.001	-0.206603	-0.082895	* 0.046	-0.110026	-0.000926
	Data are shown as uncorrected p-values along with the lower and upper bound of the 95% confidence interval (CI) of the difference, using linear mixed model analysis. p-value <0.05 is considered a significant (*) difference.
