# Supplementary material for: Accelerated Recovery of Consciousness after General Anesthesia Is Associated with Increased Functional Brain Connectivity in the High-Gamma Bandwidth
Source: Front Syst Neurosci. 2017 Mar 24;11:16. doi: 10.3389/fnsys.2017.00016 (PMC5364164; doi:10.3389/fnsys.2017.00016)
Supplement: Table S2 — Statistical comparisons of frontal-parietal coherence between saline-treated (n = 7) and ketamine-treated (n = 9) rats. [file Table2.xlsx]

## Sheet: Table S2
	Table S2. Statistical comparisons of frontal-parietal coherence between saline-treated (n=7) and ketamine-treated (n=9) rats.
	Conditions	Theta			low-Gamma			mid-Gamma			high-Gamma
		p-value	95% CI		p-value	95% CI		p-value	95% CI		p-value	95% CI
	baseline	0.286	-0.04269	0.14267	0.235	-0.101345	0.025531	0.544	-0.099241	0.052984	0.454	-0.124854	0.057172
	Iso	0.55	-0.06479	0.12057	0.151	-0.017424	0.109453	0.733	-0.063125	0.0891	0.835	-0.100398	0.081628
	Iso + K/S_T1	0.703	-0.110466	0.074893	* <0.001	0.0681	0.194976	* 0.004	0.037846	0.190071	0.795	-0.102743	0.079283
	Iso + K/S_T2	0.057	-0.002732	0.182627	0.518	-0.042938	0.083938	0.661	-0.092833	0.059392	0.056	-0.17957	0.002456
	Emergence	0.209	-0.033713	0.151646	0.257	-0.099538	0.027338	0.796	-0.066265	0.08596	* 0.005	0.04554	0.227566
	Post_RORR	0.445	-0.056975	0.128384	0.596	-0.046634	0.080243	0.894	-0.071017	0.081208	0.224	-0.035581	0.146445
	Data are shown as uncorrected p-values along with the lower and upper bound of the 95% confidence interval (CI) of the difference, using linear mixed model analysis. p-value <0.05 is considered a significant (*) difference.
