# Supplementary material for: Accelerated Recovery of Consciousness after General Anesthesia Is Associated with Increased Functional Brain Connectivity in the High-Gamma Bandwidth
Source: Front Syst Neurosci. 2017 Mar 24;11:16. doi: 10.3389/fnsys.2017.00016 (PMC5364164; doi:10.3389/fnsys.2017.00016)
Supplement: Table S3 — Statistical comparisons of frontal-parietal feedback (FB) and feedforward (FF) connectivity at studied epochs as compared to baseline, for saline- and ketamine-treated rats. [file Table3.xlsx]

## Sheet: Table S3
	Table S3. Statistical comparisons of frontal-parietal feedback (FB) and feedforward (FF) normalized symbolic transfer entropy at studied epochs as compared to baseline, for saline- and ketamine-treated rats.
	Conditions		Theta						low-Gamma						mid-Gamma						high-Gamma
			Saline			Ketamine			Saline			Ketamine			Saline			Ketamine			Saline			Ketamine
			p-value	95% CI		p-value	95% CI		p-value	95% CI		p-value	95% CI		p-value	95% CI		p-value	95% CI		p-value	95% CI		p-value	95% CI
	FB	Iso	0.067	-0.018023	0.000613	* <0.001	-0.025786	-0.008651	0.071	-0.004711	0.000196	0.947	-0.00218	0.002331	* <0.001	-0.014809	-0.007273	* 0.004	-0.008546	-0.001616	* <0.001	-0.019579	-0.007291	* 0.002	-0.014609	-0.003311
		Iso + K/S_T1	* 0.016	-0.020792	-0.002156	* <0.001	-0.031946	-0.014811	0.073	-0.004696	0.00021	* <0.001	0.004442	0.008953	* <0.001	-0.013954	-0.006417	0.056	-0.006836	9.38661e-05	* <0.001	-0.01792	-0.005632	* <0.001	-0.017109	-0.00581
		Iso + K/S_T2	0.098	-0.01717	0.001466	0.32	-0.012899	0.004236	* 0.002	-0.006431	-0.001525	* 0.014	-0.005092	-0.000581	* <0.001	-0.016726	-0.009189	* <0.001	-0.016768	-0.009838	* <0.001	-0.022455	-0.010167	* <0.001	-0.027879	-0.01658
		Emergence	0.545	-0.012177	0.006459	0.7	-0.010242	0.006893	* <0.001	-0.007987	-0.003081	* <0.001	-0.007772	-0.003261	* <0.001	-0.012666	-0.005129	* <0.001	-0.009805	-0.002876	0.092	-0.011424	0.000864	* <0.001	0.010158	0.021456
		Post_RORR	* <0.001	-0.033525	-0.01489	* <0.001	-0.036291	-0.019156	* <0.001	-0.007469	-0.002563	0.105	-0.00412	0.000391	0.881	-0.003483	0.004054	0.412	-0.004907	0.002022	* 0.006	-0.01487	-0.002582	0.779	-0.006454	0.004844
	FF	Iso	* <0.001	-0.031125	-0.01249	* <0.001	-0.038888	-0.021754	0.582	-0.003139	0.001767	0.151	-0.000608	0.003903	* <0.001	-0.01642	-0.008883	* <0.001	-0.010157	-0.003227	* <0.001	-0.02053	-0.008242	* 0.001	-0.015561	-0.004262
		Iso + K/S_T1	* <0.001	-0.031445	-0.012809	* <0.001	-0.042599	-0.025464	0.092	-0.004557	0.000349	* <0.001	0.00458	0.009091	* <0.001	-0.01647	-0.008933	* 0.001	-0.009352	-0.002422	* <0.001	-0.017489	-0.005201	* <0.001	-0.016678	-0.005379
		Iso + K/S_T2	* 0.002	-0.024242	-0.005607	* 0.009	-0.019971	-0.002836	0.301	-0.003742	0.001164	0.898	-0.002403	0.002108	* <0.001	-0.019097	-0.01156	* <0.001	-0.019139	-0.012209	* <0.001	-0.022451	-0.010163	* <0.001	-0.027874	-0.016576
		Emergence	* 0.002	-0.024468	-0.005832	* 0.002	-0.022532	-0.005398	* 0.002	-0.006452	-0.001546	* 0.001	-0.006237	-0.001726	* <0.001	-0.0143	-0.006763	* <0.001	-0.011439	-0.004509	* 0.013	-0.013993	-0.001705	* <0.001	0.007589	0.018887
		Post_RORR	* <0.001	-0.037812	-0.019177	* <0.001	-0.040577	-0.023443	* 0.001	-0.006852	-0.001946	0.276	-0.003503	0.001008	0.954	-0.003879	0.003658	0.296	-0.005303	0.001626	* 0.004	-0.015164	-0.002876	0.701	-0.006748	0.00455
	Data are shown as uncorrected p-values along with the lower and upper bound of the 95% confidence interval (CI) of the difference, using linear mixed model analysis. p-value <0.05 is considered a significant (*) difference.
