# Supplementary material for: Accelerated Recovery of Consciousness after General Anesthesia Is Associated with Increased Functional Brain Connectivity in the High-Gamma Bandwidth
Source: Front Syst Neurosci. 2017 Mar 24;11:16. doi: 10.3389/fnsys.2017.00016 (PMC5364164; doi:10.3389/fnsys.2017.00016)
Supplement: Table S4 — Statistical comparisons of frontal-parietal feedback (FB) and feedforward (FF) connectivity between saline-treated (n = 7) and ketamine-treated (n = 9) rats. [file Table4.xlsx]

## Sheet: Table S4
	Table S4. Statistical comparisons of frontal-parietal feedback (FB) and feedforward (FF) normalized symbolic transfer entropy between saline-treated (n=7) and ketamine-treated (n=9) rats.
	Conditions		Theta			low-Gamma			mid-Gamma			high-Gamma
			p-value	95% CI		p-value	95% CI		p-value	95% CI		p-value	95% CI
	FB	baseline	0.054	-0.000149	0.016505	0.411	-0.005536	0.002339	0.797	-0.00557	0.004309	0.451	-0.0113	0.005133
		Iso	0.937	-0.008663	0.007992	0.704	-0.003203	0.004672	* 0.035	0.00039	0.010269	0.733	-0.006826	0.009608
		Iso + K/S_T1	0.378	-0.012053	0.004601	* 0.001	0.003403	0.011279	* 0.016	0.001244	0.011124	0.498	-0.010984	0.005449
		Iso + K/S_T2	* 0.006	0.003372	0.020026	0.813	-0.004394	0.003481	0.691	-0.005916	0.003964	* 0.033	-0.017219	-0.000785
		Emergence	* 0.028	0.001036	0.01769	0.416	-0.005519	0.002357	0.434	-0.003013	0.006867	* <0.001	0.009786	0.02622
		Post_RORR	0.27	-0.003665	0.01299	0.425	-0.002385	0.005491	0.339	-0.007298	0.002581	0.24	-0.003379	0.013054
	FF	baseline	* 0.046	0.00014	0.016795	0.393	-0.005601	0.002275	0.539	-0.006451	0.003428	0.342	-0.012112	0.004322
		Iso	0.991	-0.008373	0.008281	0.729	-0.003268	0.004608	0.076	-0.000491	0.009388	0.887	-0.007637	0.008796
		Iso + K/S_T1	0.416	-0.011764	0.00489	* 0.001	0.003339	0.011214	* 0.036	0.000364	0.010243	0.382	-0.011795	0.004638
		Iso + K/S_T2	* 0.005	0.003661	0.020316	0.788	-0.004459	0.003417	0.451	-0.006796	0.003083	* 0.021	-0.01803	-0.001596
		Emergence	* 0.023	0.001325	0.017979	0.398	-0.005583	0.002292	0.67	-0.003893	0.005986	* <0.001	0.008975	0.025409
		Post_RORR	0.242	-0.003375	0.013279	0.444	-0.002449	0.005426	0.192	-0.008179	0.001701	0.326	-0.00419	0.012243
	Data are shown as uncorrected p-values along with the lower and upper bound of the 95% confidence interval (CI) of the difference, using linear mixed model analysis. p-value <0.05 is considered a significant (*) difference.
